# Supplementary material for: MRI Deep Learning for Differentiating Glioblastoma, IDH Wild-type from Central Nervous System Diffuse Large B-cell Lymphoma
Source: Cancer Res Commun. 2026 May 20;6(5):1168–79. doi: 10.1158/2767-9764.CRC-25-0710 (PMC13188832; doi:10.1158/2767-9764.CRC-25-0710)
Supplement: Supplementary Table S1 — Sensitivity and specificity of the loss model applied to the stage 3 cohort. All possible model score thresholds from the loss model are shown. The yellow highlighted row denotes the score threshold required to obtain 90% sensitivity. The orange highlighted row denotes the score threshold required to obtain 90% specificity. [file crc-25-0710_supplementary_table_s1_suppst1.xlsx]

## Sheet: Sheet1
Supplementary Table S1: Sensitivity and specificity of the loss model applied to the stage 3 cohort. All possible model score thresholds from the loss model are shown. The yellow highlighted row denotes the score threshold required to obtain 90% sensitivity. The orange highlighted row denotes the score threshold required to obtain 90% specificity.
Loss Model Score Threshold	Sensitivity	Specificity
0	1	0
5e-07	1	0.0039063
9e-07	1	0.0078125
1.3e-06	1	0.0117188
2.3e-06	1	0.015625
8.2e-06	1	0.0195312
1.34e-05	1	0.0234375
1.76e-05	1	0.0273438
2.35e-05	1	0.03125
2.53e-05	1	0.0351562
2.74e-05	1	0.0390625
3e-05	1	0.0429688
3.39e-05	1	0.046875
4.4e-05	1	0.0507812
5.54e-05	1	0.0546875
7.3e-05	1	0.0585938
8.92e-05	1	0.0625
9.59e-05	1	0.0664062
0.0001003	1	0.0703125
0.0001044	0.986301	0.0703125
0.0001185	0.986301	0.0742188
0.0001538	0.986301	0.078125
0.0001829	0.986301	0.0820312
0.000213	0.986301	0.0859375
0.000242	0.986301	0.0898438
0.0002484	0.986301	0.09375
0.0002925	0.986301	0.0976562
0.0003346	0.986301	0.101562
0.0003448	0.986301	0.105469
0.0004063	0.986301	0.109375
0.0004845	0.986301	0.113281
0.0005204	0.986301	0.117188
0.0005403	0.986301	0.121094
0.0005593	0.986301	0.125
0.0006279	0.986301	0.128906
0.0007104	0.986301	0.132812
0.0007741	0.986301	0.136719
0.0008162	0.986301	0.140625
0.0008514	0.986301	0.144531
0.0009229	0.972603	0.144531
0.0009641	0.972603	0.148438
0.0010055	0.972603	0.152344
0.0010459	0.972603	0.15625
0.0011481	0.972603	0.160156
0.0012774	0.972603	0.164062
0.0013864	0.958904	0.164062
0.0014703	0.958904	0.167969
0.0015691	0.958904	0.171875
0.0017227	0.958904	0.175781
0.001834	0.958904	0.179688
0.0019176	0.958904	0.183594
0.0020351	0.958904	0.1875
0.0021848	0.958904	0.191406
0.0023979	0.958904	0.195312
0.0026337	0.958904	0.199219
0.0027856	0.958904	0.203125
0.0029279	0.958904	0.207031
0.0032694	0.958904	0.210938
0.0036508	0.958904	0.214844
0.0038055	0.958904	0.21875
0.0040885	0.958904	0.222656
0.0043927	0.958904	0.226562
0.0045331	0.958904	0.230469
0.0046991	0.958904	0.234375
0.0049749	0.958904	0.238281
0.0052195	0.958904	0.242188
0.005351	0.958904	0.246094
0.0058816	0.958904	0.25
0.0066599	0.958904	0.253906
0.0070622	0.958904	0.257812
0.0080687	0.958904	0.261719
0.0093645	0.958904	0.265625
0.0104295	0.945206	0.265625
0.0112913	0.945206	0.269531
0.0118591	0.945206	0.273438
0.0124115	0.945206	0.277344
0.0126956	0.945206	0.28125
0.0131277	0.945206	0.285156
0.0136128	0.945206	0.289062
0.0139141	0.945206	0.292969
0.0142194	0.945206	0.296875
0.0144732	0.945206	0.300781
0.0145852	0.945206	0.304688
0.0153457	0.945206	0.308594
0.0161109	0.945206	0.3125
0.0166986	0.945206	0.316406
0.0174381	0.945206	0.320312
0.0178165	0.945206	0.324219
0.0180496	0.945206	0.328125
0.0185462	0.945206	0.332031
0.0190696	0.945206	0.335938
0.0191726	0.945206	0.339844
0.0191977	0.931507	0.339844
0.0201742	0.931507	0.34375
0.0212542	0.931507	0.347656
0.0223196	0.931507	0.351562
0.0233079	0.931507	0.355469
0.0252098	0.931507	0.359375
0.0273448	0.931507	0.363281
0.0278032	0.931507	0.367188
0.0285069	0.931507	0.371094
0.029317	0.931507	0.375
0.0296444	0.931507	0.378906
0.0313965	0.931507	0.382812
0.0340462	0.917808	0.382812
0.0359429	0.917808	0.386719
0.0379815	0.917808	0.390625
0.0402315	0.917808	0.394531
0.04169	0.917808	0.398438
0.0422637	0.917808	0.402344
0.0429027	0.917808	0.40625
0.0441753	0.917808	0.410156
0.0466639	0.917808	0.414062
0.048569	0.917808	0.417969
0.0499085	0.917808	0.421875
0.0510946	0.917808	0.425781
0.0523133	0.917808	0.429688
0.0540241	0.917808	0.433594
0.0555185	0.917808	0.4375
0.0565915	0.917808	0.441406
0.0588137	0.917808	0.445312
0.0622716	0.917808	0.449219
0.0654896	0.917808	0.453125
0.0691996	0.917808	0.457031
0.0724341	0.917808	0.460938
0.0746329	0.917808	0.464844
0.076162	0.917808	0.46875
0.0779882	0.90411	0.46875
0.0814331	0.90411	0.472656
0.0881714	0.890411	0.472656
0.0932631	0.890411	0.476562
0.0973686	0.890411	0.480469
0.101056	0.890411	0.484375
0.10289	0.890411	0.488281
0.105957	0.890411	0.492188
0.112457	0.890411	0.496094
0.118239	0.890411	0.5
0.125186	0.890411	0.503906
0.132344	0.890411	0.507812
0.138579	0.890411	0.511719
0.146192	0.876712	0.511719
0.148594	0.876712	0.515625
0.148774	0.876712	0.519531
0.151027	0.876712	0.523438
0.15378	0.876712	0.527344
0.156578	0.876712	0.53125
0.162271	0.876712	0.535156
0.174019	0.876712	0.539062
0.183756	0.876712	0.542969
0.185308	0.876712	0.546875
0.187156	0.876712	0.550781
0.190643	0.876712	0.554688
0.192461	0.876712	0.558594
0.193195	0.876712	0.5625
0.195159	0.876712	0.566406
0.199368	0.876712	0.570312
0.213374	0.863014	0.570312
0.224507	0.849315	0.570312
0.230804	0.849315	0.574219
0.245346	0.849315	0.578125
0.255919	0.849315	0.582031
0.259976	0.835616	0.582031
0.26707	0.835616	0.585938
0.27649	0.835616	0.589844
0.281753	0.821918	0.589844
0.283666	0.821918	0.59375
0.287943	0.821918	0.597656
0.301142	0.821918	0.601562
0.318418	0.821918	0.605469
0.329166	0.821918	0.609375
0.341645	0.821918	0.613281
0.359344	0.821918	0.617188
0.368994	0.821918	0.621094
0.370862	0.821918	0.625
0.377762	0.821918	0.628906
0.385012	0.821918	0.632812
0.386276	0.821918	0.636719
0.391036	0.821918	0.640625
0.396168	0.821918	0.644531
0.397687	0.821918	0.648438
0.402851	0.821918	0.652344
0.410815	0.821918	0.65625
0.41643	0.821918	0.660156
0.421698	0.808219	0.660156
0.430827	0.808219	0.664062
0.438908	0.808219	0.667969
0.448957	0.808219	0.671875
0.457916	0.808219	0.675781
0.459881	0.808219	0.679688
0.477078	0.808219	0.683594
0.495416	0.808219	0.6875
0.502343	0.808219	0.691406
0.511429	0.808219	0.695312
0.519976	0.808219	0.699219
0.525227	0.808219	0.703125
0.528639	0.808219	0.707031
0.546164	0.808219	0.710938
0.56505	0.808219	0.714844
0.571704	0.808219	0.71875
0.57492	0.79452	0.71875
0.584064	0.79452	0.722656
0.596228	0.79452	0.726562
0.60681	0.79452	0.730469
0.618282	0.79452	0.734375
0.634408	0.79452	0.738281
0.660943	0.780822	0.738281
0.682138	0.780822	0.742188
0.695713	0.780822	0.746094
0.707029	0.780822	0.75
0.714053	0.780822	0.753906
0.717256	0.780822	0.757812
0.723909	0.780822	0.761719
0.730489	0.767123	0.761719
0.742063	0.767123	0.765625
0.765297	0.767123	0.769531
0.77813	0.753425	0.769531
0.77949	0.753425	0.773438
0.781628	0.753425	0.777344
0.783792	0.739726	0.777344
0.795148	0.739726	0.78125
0.80883	0.739726	0.785156
0.812042	0.726027	0.785156
0.826234	0.726027	0.789062
0.841715	0.726027	0.792969
0.848486	0.726027	0.796875
0.853544	0.726027	0.800781
0.853921	0.726027	0.804688
0.856182	0.712329	0.804688
0.867296	0.69863	0.804688
0.878475	0.69863	0.808594
0.88136	0.684932	0.808594
0.885104	0.671233	0.808594
0.889231	0.657534	0.808594
0.893022	0.657534	0.8125
0.899396	0.657534	0.816406
0.903611	0.657534	0.820312
0.904223	0.643836	0.820312
0.904487	0.643836	0.824219
0.909237	0.643836	0.828125
0.915312	0.630137	0.828125
0.923908	0.616438	0.828125
0.931333	0.616438	0.832031
0.933088	0.60274	0.832031
0.935502	0.60274	0.835938
0.936454	0.60274	0.839844
0.938134	0.589041	0.839844
0.940848	0.589041	0.84375
0.943594	0.589041	0.847656
0.947788	0.589041	0.851562
0.953285	0.575342	0.851562
0.95733	0.561644	0.851562
0.958473	0.561644	0.855469
0.960369	0.561644	0.859375
0.962365	0.547945	0.859375
0.963432	0.547945	0.863281
0.965078	0.547945	0.867188
0.966772	0.547945	0.871094
0.968704	0.547945	0.875
0.970626	0.547945	0.878906
0.973748	0.547945	0.882812
0.975874	0.547945	0.886719
0.976087	0.547945	0.890625
0.976652	0.547945	0.894531
0.979794	0.547945	0.898438
0.983727	0.534247	0.898438
0.985355	0.520548	0.898438
0.985852	0.520548	0.902344
0.986887	0.520548	0.90625
0.987962	0.520548	0.910156
0.988994	0.520548	0.914062
0.990918	0.520548	0.917969
0.991898	0.520548	0.921875
0.992211	0.506849	0.921875
0.992571	0.506849	0.925781
0.992714	0.506849	0.929688
0.993302	0.493151	0.929688
0.994195	0.493151	0.933594
0.994736	0.493151	0.9375
0.995045	0.479452	0.9375
0.995305	0.479452	0.941406
0.995539	0.479452	0.945312
0.996339	0.465753	0.945312
0.997348	0.465753	0.949219
0.997937	0.452055	0.949219
0.998221	0.438356	0.949219
0.998502	0.438356	0.953125
0.998778	0.438356	0.957031
0.998828	0.438356	0.960938
0.998904	0.438356	0.964844
0.999028	0.424658	0.964844
0.999165	0.424658	0.96875
0.999247	0.410959	0.96875
0.999301	0.410959	0.972656
0.999343	0.39726	0.972656
0.99937	0.39726	0.976562
0.999408	0.39726	0.980469
0.99947	0.383562	0.980469
0.999517	0.369863	0.980469
0.999578	0.356164	0.980469
0.999645	0.342466	0.980469
0.999713	0.342466	0.984375
0.999769	0.342466	0.988281
0.99979	0.328767	0.988281
0.999805	0.328767	0.992188
0.999822	0.315068	0.992188
0.99986	0.30137	0.992188
0.999902	0.30137	0.996094
0.999918	0.287671	0.996094
0.999928	0.273973	0.996094
0.999937	0.260274	0.996094
0.999941	0.260274	1
0.999946	0.246575	1
0.999964	0.232877	1
0.999985	0.219178	1
0.999991	0.20548	1
0.999994	0.191781	1
0.999997	0.178082	1
0.999998	0.164384	1
0.999998	0.150685	1
0.999999	0.136986	1
0.999999	0.123288	1
0.999999	0.109589	1
1	0.0958904	1
1	0.0684932	1
